# Supplementary material for: Is High Milk Intake Good for Children’s Health? A National Population-Based Observational Cohort Study
Source: Nutrients. 2021 Oct 2;13(10):3494. doi: 10.3390/nu13103494 (PMC8541527; doi:10.3390/nu13103494)
Supplement: Supplementary file 1 [file nutrients-13-03494-s001.zip]

Archive with 1 entries (1 files):
- nutrients-1341715-supplementary.pdf
